# Supplementary material for: Alterations of oral and gut viromes in hypertension and/or periodontitis
Source: mSystems. 2023 Dec 18;9(1):e01169-23. doi: 10.1128/msystems.01169-23 (PMC10804974; doi:10.1128/msystems.01169-23)
Supplement: Data File S1 — Clinical metadata. [file msystems.01169-23-s0001.xlsx]

## Sheet: nHTNnPD
Donor	Gender	Age	Height	Weight	BMI	SBP	DBP	ESR	RBC	Hb	Hct	MCV	MCH	MCHC	RDW	PLT	MPV	PDW	P-LCR	Ly_r	Mono_r	Neut_r	Eo_r	Baso_r	Ly_c	Mono_c	Neut_c	Baso_c	Eo_c	WBC	IgG	IgA	IgM	ALT	BUN	SUA	Cr	FBG	TC	TG	HDL-C	LDL	K+	Na+	Cl-	Ca2+	CRP	PCT	IL-6
1	Male	70	170	60	20.7612	124.667	83.6667	2	4.83	158	0.454	94	32.7	348	12.2	117	10.3	12.9	28.6	23.1	5.6	68.8	2.2	0.3	0.8	0.18	2.2	0.01	0.07	3.2	9.8	1.49	0.84	22	5.7	371	62	5.4	3.1	0.75	0.8	2.29	4.54	142	105	2.26	1.28	0.03	4.59
2	Female	67	171	65	22.2291	100.667	71	9	4.26	132	0.39	91.5	31	338	13.1	205	10.7	13.4	30.6	33.7	6.9	57.2	1.4	0.8	1.2	0.25	2.1	0.03	0.05	3.6	13.4	2.77	1.03	13	7.8	375	54	5.3	4.53	0.95	1.36	3.14	4.06	144	106	2.2	1.28	0.07	4.24
3	Female	65	168	65	26.0375	129	75.3333	4	4.35	138	0.405	93.1	31.7	341	12.8	150	11.7	14.6	39.5	35.6	3.6	58.3	2.1	0.4	1.7	0.17	2.8	0.02	0.1	4.8	12.3	3.16	1.13	45	5.1	390	48	6.5	3.44	0.94	1.07	2.27	3.65	145	107	2.21	1.28	0.09	2.4
4	Female	69	163	60	22.5827	128.333	71.6667	9	4.76	149	0.454	95.4	31.3	328	13	246	13.1	17.9	49.8	28.5	8.3	58.7	3.7	0.8	1.8	0.52	3.7	0.05	0.23	6.2	10.7	4.11	0.53	7	4.4	317	47	5.2	5.32	1.75	1.25	4.65	4.55	143	105	2.39	1.28	0.07	1.12
5	Female	77	152	50	21.6413	113.667	85	2	4.61	142	0.422	91.5	30.8	336	12.5	223	8.5	8.8	12.9	40.8	4.6	52	1.9	0.7	1.8	0.2	2.2	0.03	0.08	4.3	10.5	1.62	0.73	17	6.7	301	73	5.2	5.13	1.54	1.28	3.93	4.19	144	108	2.21	1.28	0.05	1.23
6	Male	74	169	54	18.9069	110.333	71.3333	2	4.43	137	0.42	94.8	30.9	326	12.8	180	10.8	13	31	31.2	6.4	59.9	1.8	0.7	1.9	0.39	3.7	0.04	0.11	6.1	14.2	1.87	0.9	11	5.7	215	61	6	4.24	1.04	1.06	3.01	4.01	142	105	2.18	1.28	0.03	6.01
7	Female	75	165	70	23.7332	134.333	73	2	4.42	143	0.397	89.8	32.4	360	11.7	277	10.6	13.1	30	31.6	5.7	59.2	3.3	0.2	1.6	0.29	3	0.01	0.17	5.1	11.9	2.17	0.52	12	4.9	332	54	6.2	4.23	1.97	1.35	3.07	4.18	143	104	2.2	1.28	0.06	5.58
8	Male	69	170	70	24.2215	133.333	72.6667	5	4.78	146	0.432	90.4	30.5	338	12.7	194	10.6	12.5	30.5	25.6	6.8	66.2	0.9	0.5	1.5	0.39	3.8	0.03	0.05	5.8	15.4	2.16	1.24	17	4	344	55	4.7	4.99	2.29	1.1	3.4	3.92	142	105	2.12	1.28	0.03	3.48
9	Female	65	156	56	23.0112	117.667	70	10	4.51	143	0.425	94.2	31.7	336	13	215	9.5	10.4	20.7	20.3	9.1	68.3	2.1	0.2	1.2	0.53	4	0.01	0.12	5.8	11.7	1.69	0.78	19	4.9	295	55	5.6	5.45	0.81	1.93	3.59	4.21	143	103	2.42	1.28	0.04	8.69
10	Female	45	158	54	21.6311	105.333	70.6667	7	4.36	137	0.413	94.7	31.4	332	13	238	10.9	14.4	32.5	50.7	7.6	39.4	1.9	0.4	2.9	0.43	2.2	0.02	0.11	5.7	12.8	1.41	1.59	13	1.8	257	45	4.6	4.59	0.45	1.83	3.02	4.23	143	104	2.14	1.28	0.08	2.39
11	Female	70	160	68	26.5625	135.667	85.3333	23	4.24	130	0.401	94.6	30.7	324	13.5	181	10.5	12.2	27.8	39.4	10.1	46	3.9	0.6	2.1	0.55	2.5	0.03	0.21	5.4	15.6	3.62	0.84	12	6.1	324	61	4.4	4.74	0.76	1.27	3.7	3.54	144	106	2.21	1.28	0.07	3.75
12	Female	80	163	68	25.5937	116	65.6667	18	4.55	130	0.407	89.5	28.6	319	13	217	11.1	13.5	33.9	30.3	4.9	61.9	2.5	0.4	1.7	0.28	3.5	0.02	0.14	5.7	13.8	2.29	1.76	12	5.6	229	55	5.5	5.47	1.61	1.09	4.21	4.07	143	107	2.27	1.28	0.04	4.23
13	Male	51	169	67	23.4586	98.3333	68	4	4.99	156	0.465	93.2	31.3	335	13.3	218	10.5	11.8	28.7	36.4	8.7	52	2.7	0.2	1.6	0.39	2.3	0.01	0.12	4.5	11.7	1.79	0.9	16	4.9	426	68	4.7	5.27	1.51	1.31	4.08	4.52	144	104	2.23	1.28	0.08	0.91
14	Female	58	140	50	25.5102	139.333	78.6667	9	4.38	140	0.423	96.6	32	331	12.1	172	12.5	15.6	46.4	34.5	6.8	56.1	2.2	0.4	1	0.19	1.6	0.01	0.06	2.8	15	3.55	0.89	11	6.5	230	53	5.3	4.27	0.56	1.54	2.84	4.23	146	108	2.24	1.28	0.05	3.4

## Sheet: HTNnPD
Donor	Gender	Age	Height	Weight	BMI	SBP	DBP	ESR	RBC	Hb	Hct	MCV	MCH	MCHC	RDW	PLT	MPV	PDW	P-LCR	Ly_r	Mono_r	Neut_r	Eo_r	Baso_r	Ly_c	Mono_c	Neut_c	Baso_c	Eo_c	WBC	IgG	IgA	IgM	ALT	BUN	SUA	Cr	FBG	TC	TG	HDL-C	LDL	K+	Na+	Cl-	Ca2+	CRP	PCT	IL-6
1	Male	77	170	77	26.6436	124.667	72	6	4.64	152	0.436	94	32.8	349	12.5	207	10.6	13.3	30.1	25.9	6.3	63.3	4	0.5	1.7	0.41	4.1	0.03	0.26	6.5	13.3	3.56	0.6	25	5	378	62	5.8	4.72	1.1	1.21	4.24	4.08	141	103	2.28	1.28	0.07	4.83
2	Female	69	165	60	22.0386	142.333	79	16	4.14	130	0.392	94.7	31.4	332	13.3	235	12.2	16.3	44.1	24.7	7.2	66.7	1.1	0.3	1.6	0.47	4.4	0.02	0.07	6.6	14.7	3.82	0.97	19	3.7	238	61	5	4.17	0.84	1.3	2.9	4.47	146	105	2.19	2.48	0.06	8.02
3	Male	69	160	66	25.7812	135	77.3333	4	5.21	155	0.463	88.9	29.8	335	12.7	215	12	16.2	41.9	33.8	9.8	55.1	1	0.3	1.3	0.38	2.1	0.01	0.04	3.9	14	2.15	0.85	23	7.2	387	93	5.1	4.05	0.84	1.11	2.97	4.32	143	105	2.22	1.28	0.02	2.3
4	Male	72	168	57	20.1956	143	92.3333	12	4.37	140	0.419	95.9	32	334	13.2	218	10.7	11.8	29.5	32.9	4.8	56.3	5.5	0.5	2	0.29	3.4	0.03	0.33	6	12.1	2.08	0.47	13	5.6	446	70	4.8	4.13	0.76	1.42	2.69	3.75	145	107	2.19	1.28	0.05	2.83
5	Male	66	170	70	24.2215	116	70.6667	12	5.17	152	0.452	87.4	29.4	336	13.2	237	11.9	15.5	40.4	33.6	11.2	51.7	3.1	0.4	1.7	0.58	2.7	0.02	0.16	5.2	16	2.05	0.79	14	4.6	422	63	6	5.98	0.88	1.24	4.71	3.75	140	103	2.3	1.28	0.02	5.05
6	Female	69	168	60	21.2585	106.667	74.6667	14	5.16	145	0.434	84.1	28.1	334	13.7	307	9.3	11	19.7	26.2	6.5	65.3	1.8	0.2	1.3	0.32	3.2	0.01	0.09	4.9	15.5	2.81	1.07	20	6.2	245	54	5.2	4.62	0.64	1.35	4.28	3.9	142	105	2.23	3.09	0.1	3
7	Male	79	169	70	24.5089	144.667	86.3333	15	4.44	137	0.419	94.4	30.9	327	12.9	112	14.2	20.9	56.3	30	6.8	57.9	5	0.3	1.1	0.26	2.2	0.01	0.19	3.8	14.1	2.58	0.8	16	4.5	285	63	5	3.38	1.1	1.33	1.99	3.88	142	105	2.21	1.28	0.03	5.07
8	Male	69	183	78	23.2912	129	83.6667	18	4.63	146	0.436	94.2	31.5	335	13.6	278	9.6	10.3	20	34.2	7.9	55.5	1.8	0.6	1.9	0.43	3	0.03	0.1	5.4	12.7	3.23	1.04	21	6.3	295	72	5.4	4.87	0.94	1.67	3.25	4.33	144	103	2.18	1.28	0.03	1.9
9	Female	65	159	55	21.7555	116.333	74	2	4.12	129	0.395	95.9	31.3	327	13.6	200	10.4	11.6	27.3	37.8	4.8	56.1	1.1	0.2	2.4	0.3	3.5	0.01	0.07	6.3	13.5	2.94	0.46	21	6.1	310	55	5.3	4.42	1.02	1.4	2.95	4.87	142	106	2.35	1.28	0.03	4.08
10	Female	52	157	56	22.719	109.667	64.3333	14	4.35	133	0.407	93.6	30.6	327	12.4	220	11.4	14.3	35.5	37.9	7.4	53.3	0.9	0.5	1.6	0.32	2.3	0.02	0.04	4.3	12.9	2.06	0.65	32	5.8	245	55	4.6	4.93	0.82	1.78	3.27	4.35	143	105	2.18	1.28	0.1	1.02
11	Female	72	158	52	20.83	158.333	71	14	4.75	139	0.427	89.9	29.3	326	12.8	301	10.3	12	26.6	25.9	4	68.6	1.2	0.3	1.7	0.26	4.4	0.02	0.08	6.5	12.6	2.87	0.63	12	6.4	312	42	5	6.7	0.83	2.08	4.83	4.65	143	104	2.29	1.28	0.01	7.09
12	Male	72	174	83	27.4145	126.333	72.3333	4	4.84	149	0.423	87.4	30.8	352	13.2	127	9.3	10.6	19.4	25	5.7	58.4	10.5	0.4	1.4	0.31	3.2	0.02	0.57	5.5	14	2.66	1.33	29	5.5	290	59	6.2	3.6	1.42	1.18	2.33	4.05	141	103	2.3	1.28	0.03	2.52
13	Female	70	158	80	32.0461	122.333	80	16	4.6	138	0.402	87.4	30	343	12.8	205	10.4	12.4	28.7	45.2	7.2	45.4	1.9	0.3	2.6	0.42	2.6	0.02	0.11	5.8	16.2	2.65	0.74	37	7.3	418	50	7.3	5.89	1.66	1.17	5.17	4.37	141	104	2.35	2.2	0.1	6.58
14	Male	64	172	75	25.3515	127.333	67	2	4.55	138	0.411	90.3	30.3	336	13.2	166	10.7	13.5	31.3	31.6	4.7	62.2	1.3	0.2	1.4	0.21	2.8	0.01	0.06	4.5	10.8	1.32	0.49	23	5.4	486	68	26	3.62	0.65	1.32	2.3	4.04	144	106	2.28	1.28	0.13	3.29
15	Female	68	159	52.5	20.7666	95	67.3333	6	4.37	138	0.407	93.1	31.6	339	14	217	10.4	11.7	27.4	41.2	8.8	47.2	1.5	1.31	1.6	0.35	1.9	0.05	0.06	4	17.9	2.95	1.18	14	7.6	338	52	5	4.33	0.55	2.35	2.12	4.76	141	104	2.28	1.28	0.09	0.8
16	Female	68	157	50	20.2848	105.333	70	34	3.98	117	0.355	89.2	29.4	330	13.5	231	11.5	13.7	37.1	25.9	6.1	66.6	1.2	0.2	1.5	0.36	3.9	0.01	0.07	5.9	17.3	2.6	1.36	15	6.9	401	59	4.8	4.07	1.44	1.1	2.86	3.99	147	107	2.43	1.28	0.06	5.41

## Sheet: PDnHTN
Donor	Gender	Age	Height	Weight	BMI	SBP	DBP	ESR	RBC	Hb	Hct	MCV	MCH	MCHC	RDW	PLT	MPV	PDW	P-LCR	Ly_r	Mono_r	Neut_r	Eo_r	Baso_r	Ly_c	Mono_c	Neut_c	Baso_c	Eo_c	WBC	IgG	IgA	IgM	ALT	BUN	SUA	Cr	FBG	TC	TG	HDL-C	LDL	K+	Na+	Cl-	Ca2+	CRP	PCT	IL-6
1	Male	79	168	56.3	19.9476	120.333	69.3333	6	4.53	137	0.415	91.6	30.2	330	13.1	279	10.3	11.7	26.9	36.1	5.7	56	1.5	0.7	2.2	0.34	3.4	0.04	0.09	6	11.5	2.41	0.77	21	4.7	346	73	5.7	3.52	0.6	1.65	1.96	4.26	142	103	2.18	1.28	0.01	2.9
2	Male	73	166	65	23.5883	157.667	90.6667	14	5.09	158	0.439	86.2	31	360	12.1	184	11.1	14.2	34.2	36.8	7	52.9	2.8	0.5	2.3	0.43	3.3	0.03	0.17	6.2	18.1	0.78	0.57	29	5.1	390	84	7.7	3.17	1.2	0.79	2.45	3.27	142	102	2.39	1.28	0.07	6.17
3	Male	73	173	75	25.0593	106.667	77	2	4.16	152	0.418	100.5	36.5	364	13.2	188	9.4	10.6	20.6	36.2	5.8	57.4	0.4	0.2	1.9	0.31	3	0.01	0.02	5.3	13.8	3.06	1.85	19	4.9	297	69	5.5	3.19	1.71	1.05	1.92	4.57	145	106	2.25	1.28	0.03	3.19
4	Female	68	157	68.9	27.9525	132.333	81.6667	14	4.62	130	0.398	86.1	28.1	327	13.5	226	13	18.9	48.5	27.6	6.7	62.8	2.4	0.5	1.7	0.42	3.9	0.03	0.15	6.2	9.76	2.37	0.49	42	6.8	281	66	5.2	5.6	1.5	1.79	3.86	4.1	147	106	2.37	2.06	0.06	3.44
5	Male	68	172	73	24.6755	129.667	83.6667	34	5	151	0.445	89	30.2	339	12.4	256	10.7	12.8	31	33.7	7.4	56.9	1.4	0.6	2.2	0.49	3.7	0.04	0.09	6.6	14.3	3.61	1.08	17	4.4	422	81	7.1	3.6	0.74	1.12	2.26	4.39	142	104	2.38	6.4	0.03	5.68
6	Female	66	158	53	21.2306	118.667	64	17	4.88	149	0.435	89.1	30.5	343	12.7	210	11.7	16	38.7	34	6.2	57.7	1.8	0.3	2.1	0.38	3.6	0.02	0.11	6.2	10.9	2.49	0.76	16	5	206	40	6	3.92	1.21	1.17	2.75	4.06	139	101	2.29	3.72	0.07	4.36
7	Female	67	164	56	20.8209	154.667	72.3333	7	4.72	142	0.429	90.9	30.1	331	13.3	214	10.3	12.2	26.9	36.7	7.9	52.7	1.9	0.8	1.8	0.38	2.5	0.04	0.09	4.8	11.6	2.64	0.9	21	5	287	50	8.4	3.2	0.8	1.11	1.98	4.28	141	104	2.29	1.28	0.02	4.2
8	Female	55	155	55	22.8928	130.667	88.6667	32	4.84	139	0.415	85.7	28.7	335	13.4	304	9.9	11.3	23.8	33.7	4.4	59.5	2.1	0.3	2.1	0.27	3.7	0.02	0.13	6.1	12.2	2.03	1.93	24	4.5	358	47	5.2	5.95	1.42	2.18	3.76	4.34	139	103	2.38	2.64	0.04	2.8
9	Female	66	157	67	27.1816	126.667	75	3	4.37	130	0.388	88.8	29.7	335	12.8	304	9.5	10	19.8	35	6.5	56.6	1.3	0.6	1.8	0.34	3	0.03	0.07	5.2	9.68	2.15	0.61	21	3.3	312	56	6.4	4.32	1.09	1.31	3.15	5.19	143	106	2.24	1.28	0.08	2.16
10	Female	72	158	60	24.0346	138.333	83.3333	19	4.17	129	0.381	91.4	30.9	339	12.4	216	11.6	15.7	38.2	34.1	10.2	52.9	2	0.8	1.7	0.52	2.7	0.04	0.1	5.1	12.6	2.82	0.64	16	5.9	335	63	7.7	4.73	0.94	1.34	3.78	4.07	142	106	2.21	1.28	0.06	6.09

## Sheet: HTNPD
Donor	Gender	Age	Height	Weight	BMI	SBP	DBP	ESR	RBC	Hb	Hct	MCV	MCH	MCHC	RDW	PLT	MPV	PDW	P-LCR	Ly_r	Mono_r	Neut_r	Eo_r	Baso_r	Ly_c	Mono_c	Neut_c	Baso_c	Eo_c	WBC	IgG	IgA	IgM	ALT	BUN	SUA	Cr	FBG	TC	TG	HDL-C	LDL	K+	Na+	Cl-	Ca2+	CRP	PCT	IL-6
1	Female	61	167	60	21.5139	78.3333	72	13	4.31	128	0.399	92.6	29.7	321	12.8	214	10.8	12.8	31.1	38.4	5.6	54.4	0.7	0.9	1.6	0.24	2.3	0.04	0.03	4.3	11.3	2.83	0.96	15	5.5	318	51	5.8	4.99	1.1	1.46	3.03	4.03	142	104	2.22	1.28	0.03	4.14
2	Female	71	165	70	25.7117	127.333	67.3333	11	4.19	126	0.382	91.2	30.1	330	13.1	188	10.1	11.9	25.5	43.8	7.8	42.8	4.9	0.7	1.8	0.32	1.8	0.03	0.2	4.1	12.9	3.71	0.56	17	8	490	70	6	4.75	1.07	1.66	2.8	4.07	144	106	2.27	1.28	0.05	5.46
3	Female	69	153	52	22.2137	148	87	4	4.6	141	0.431	93.7	30.7	327	13.5	283	9.9	11.3	23.9	52.9	6.3	36.7	3.7	0.4	2.4	0.29	1.7	0.02	0.17	4.6	13.8	1.28	0.65	25	5.6	402	72	5.2	5.87	1.27	1.86	3.85	4.75	141	104	2.3	1.28	0.05	3.49
4	Male	67	170	72.4	29.9027	119	76	5	5.06	156	0.463	91.5	30.8	337	12.5	204	10.6	13.1	29.8	39.8	6.6	49.1	3.9	0.6	2.2	0.36	2.7	0.03	0.21	5.4	8.89	2.5	1.13	13	4.3	462	72	6.1	5.33	1.67	1.44	3.85	3.96	145	106	2.22	1.28	0.03	2.08
5	Male	60	170	64	22.1453	139.333	93.3333	8	5.51	159	0.472	85.7	28.9	337	14.6	268	9.8	12	23.8	35	7.9	46.6	10.01	0.5	2.2	0.49	2.9	0.03	0.62	6.2	12.9	2.41	0.42	23	6.5	291	73	5.6	5.15	0.51	1.32	3.58	4.2	141	103	2.22	1.28	0.04	3.76
6	Male	58	165	70	25.7117	135.667	94	39	5.04	155	0.469	93.1	30.8	330	13.1	153	12.1	15.7	39.7	17.2	8.3	73.4	0.9	0.2	1.1	0.53	4.7	0.01	0.06	6.4	11.8	2.22	0.48	18	5.3	321	72	5.4	4.22	0.87	1.41	3.38	3.77	139	100	2.36	8.34	0.04	3.82
7	Male	72	170	70	27.6817	139.333	80.3333	33	5.2	158	0.462	88.8	30.4	342	13.2	252	11.1	12.6	33	29.8	9.5	59	0.9	0.8	1.9	0.61	3.8	0.05	0.06	6.4	14.3	3.19	0.7	20	5.4	352	75	5.7	5.35	0.96	1.34	4.29	4.48	144	105	2.37	23.89	0.07	9.05
8	Female	56	162	68	25.9107	138	79.3333	8	4.91	140	0.421	85.7	28.5	333	13.2	120	12.1	17.9	43.3	35	5.8	57.3	1.54	0.44	1.6	0.27	2.7	0.02	0.07	4.7	14.7	1.53	2.37	28	4.7	310	45	5.1	4.38	1.25	1.37	2.93	4.26	144	107	2.28	1.28	0.07	5.2
9	Male	73	156	72	29.5858	121.333	73.3333	4	4.73	146	0.42	88.8	30.9	348	13	230	10.5	12.7	28.8	29.4	7.6	61.9	0.9	0.2	1.2	0.32	2.6	0.01	0.04	4.2	13.1	2.72	0.5	20	5.7	257	79	5.3	4.3	1.09	1.2	3.26	4.4	146	105	2.29	3.48	0.08	5.08
10	Female	76	160	56	21.875	160.333	76.6667	21	5.12	151	0.453	88.5	29.5	333	13.1	142	12.5	16.4	45.2	22.3	5.9	69.1	2.5	0.2	1.2	0.31	3.7	0.01	0.13	5.3	14.4	2.96	0.81	18	5.3	295	54	6	5.6	1.63	1.05	4.35	4.01	144	104	2.3	1.28	0.08	3.3
11	Female	66	164	54	20.0773	136	77.6667	15	4.15	126	0.384	92.5	30.4	328	12.7	198	9.5	10.8	20.9	27.7	5.8	64.9	1.4	0.2	1.2	0.25	2.8	0.01	0.06	4.3	13.7	1.69	1.24	12	5.8	285	60	4.9	5.19	0.97	1.68	3.15	3.92	142	105	2.32	1.28	0.01	5.26
12	Male	68	160	58	22.6562	132	82	14	5.51	155	0.48	87.1	28.1	323	13.3	200	11.2	14.3	35.1	35.5	7.3	55	2	0.2	3.1	0.64	4.9	0.02	0.18	8.8	9.83	2.36	0.35	37	7.4	364	71	6.3	5.69	1.84	1.23	4.41	4.58	146	104	2.37	1.28	0.03	2.8
13	Female	66	150	80	35.5556	127.667	80	24	4.32	126	0.391	90.5	29.2	322	12.6	246	9.7	11.1	22.9	33.6	7.2	57.5	1.3	0.4	1.6	0.33	2.7	0.02	0.06	4.6	13.9	4.82	0.88	26	4.3	291	43	5.3	4.98	0.66	1.63	3.81	4.18	143	105	2.08	1.28	0.05	2.11
14	Female	69	163	73	27.4756	132.333	82	19	4.96	142	0.428	86.3	28.6	332	13.3	274	11.5	14.4	36.6	37.3	6.5	51.7	3.6	0.9	2.1	0.36	2.9	0.05	0.2	5.6	11.6	4.27	1.82	17	6.6	409	50	5.3	5.68	2	1.99	3.98	4.44	142	105	2.36	1.69	0.03	2.61
15	Male	65	170	65	22.4913	136.333	89.3333	2	4.93	149	0.45	91.3	30.2	331	12.9	228	10.4	11.8	27.4	24.6	6	65.9	3.2	0.3	1.7	0.41	4.5	0.02	0.22	6.8	9.63	2.02	0.48	17	4.3	259	69	6.5	3.05	0.51	1.42	1.59	4.34	142	105	2.19	1.28	0.03	4.2
16	Male	66	170	66	22.8374	121.667	73.6667	40	4.45	140	0.421	94.6	31.5	333	13.1	158	11.6	14.2	36.4	27.1	7.3	63.3	2.1	0.2	1.5	0.39	3.4	0.01	0.11	5.3	12.3	2.19	0.4	29	7.4	413	60	6	2.9	0.91	1.06	1.84	3.83	142	103	2.24	8.23	0.06	4.81
17	Female	70	160	54	21.0938	150.667	87	3	4.75	143	0.417	87.8	30.1	343	12.5	295	9.6	11.2	22.2	31.7	6.4	61.1	0.4	0.4	2.1	0.43	4.1	0.03	0.03	6.8	14.1	2.64	1.43	30	5.1	341	61	6.3	6.64	1.96	1.45	4.68	3.61	144	106	2.51	1.28	0.06	3.76
18	Male	67	176	85	27.4406	135	83.3333	3	5.26	174	0.491	93.3	33.1	354	12.5	211	10.4	11.9	28.2	36.5	11.5	49	2.4	0.6	1.9	0.61	2.6	0.03	0.13	5.3	13.9	3.4	0.67	13	5.5	477	81	5.4	3.82	1.88	0.89	2.69	4.08	143	105	2.3	1.28	0.05	3.8
19	Female	65	160	67	26.1719	121.333	63	12	4	127	0.362	90.5	31.8	351	13.2	153	10.1	11.7	25.6	34.2	7.6	54.3	3.7	0.2	1.7	0.37	2.6	0.01	0.18	4.9	12.2	2.51	0.65	28	5.7	321	49	14.3	5.21	0.79	1.57	3.8	4.3	144	109	2.16	1.28	0.02	3.11
20	Female	76	160	59	23.0469	122.667	75	13	4.27	135	0.406	95.1	31.6	333	12.3	277	11.9	15.5	39.5	36.5	9.9	50.9	2.3	0.4	2.6	0.69	3.6	0.03	0.16	7	13.6	3.58	1.78	15	5.6	344	66	5.1	5.09	2.51	1.04	3.53	4.18	143	104	2.3	2.23	0.02	4.07
